# Supplementary material for: Arginine concentration in arterial vs venous blood in a bleomycin-induced lung inflammation model in mice
Source: PLoS One. 2023 May 12;18(5):e0285770. doi: 10.1371/journal.pone.0285770 (PMC10180604; doi:10.1371/journal.pone.0285770)
Supplement: S1 File — (XLSX) [file pone.0285770.s001.xlsx]

## Sheet: Sheet1
		arginine **		citruline		ornithine		taurine		urea (mM)		threonine *		serine		glutamine		proline		glycine		alanine		valine *		cysteine		methionine *		isoleucine *		leucine *		tyrosine		phenylalanine *		histidine *		lysine *		GABR
	Saline group #	arterial	venous	arterial	venous	arterial	venous	arterial	venous	arterial	venous	arterial	venous	arterial	venous	arterial	venous	arterial	venous	arterial	venous	arterial	venous	arterial	venous	arterial	venous	arterial	venous	arterial	venous	arterial	venous	arterial	venous	arterial	venous	arterial	venous	arterial	venous	arterial	venous
	13	111.03	147.85	81.94	72.41	55.95	51.36	409.18	775.7	8.94445	9.16479	246.02	262.57	181.77	210.43	417.69	519.03	94.87	93.42	374.44	449.83	743.28	884.73	235.21	249	48.39	54.13	72.17	85.74	79.56	86.21	110	129.28	66.51	84.67	388.08	385.81	61.42	68.62	294.86	330.38	0.805207	1.19455
	14	119.35	143.41	73.2	78.07	62.71	52.61	552.61	768.54	8.12527	7.91579	202.44	219.66	191.86	204.97	526.965	660.795	84.29	89.17	433.28	486.69	933.25	989.69	246.85	240.15	57.38	61.3	63.43	70.22	112.1	107.5	161.9	160.58	61.62	60.17	414.68	404.08	82.04	88.52	304.75	335.18	0.878155	1.09741
	15	150.9	165.32	86.92	72.85	88.29	58.69	497.88	1199.2	8.0226	7.33952	240.93	220.09	225.91	196.22	664.74	678.54	120.37	103.04	428.14	463.56	1294.21	1106.7	245.73	223.52	60.61	40.71	77.53	77.53	101.74	92.35	150.25	146.46	65.02	71.98	418.56	373.38	97.44	86.33	395.2	375.71	0.861252	1.2568
	26	172.23	171.85	91.79	96.86	83.75	77.15	686.34	802.71	8.15304	8.53496	245.68	240.86	223.19	213.72	711.24	720.45	125.04	120.25	436.01	429.23	1145.81	1097.6	235.74	229.15	74.29	71.58	79.91	74.86	101.65	95.08	150.49	145.58	59.52	60.09	329.9	310.49	83.62	82.4	408.47	405.24	0.981144	0.987587
	27	125.33	146.51	93.57	81.14	71.57	71.62	748.88	848.92	9.84818	9.99689	207.59	211.42	181.33	199.95	663.435	689.475	79.79	66.44	338.84	321.99	788.27	795.93	235.24	235.42	66.89	78.62	67.85	59.9	105.79	107.12	150.07	163.27	54.6	59.84	322.38	300.01	74.27	75.4	345.91	354.61	0.758932	0.959086
	28	137.09	138.73	100.14	100.32	69.89	67.37	792.64	766.64	9.22596	9.74145	244.55	238.95	205.1	197.7	725.265	726.15	99.45	89.9	335.87	337.1	1009.39	987.5	267.23	265.14	58.85	59.89	60.13	57.83	126.68	123.59	185.78	180.27	67.96	68.25	283.39	270.85	76.18	75.01	360.24	358.29	0.806269	0.8273
																					.
	ave	135.988	152.278	87.9267	83.6083	72.0267	63.1333	614.588	860.285	8.71992	8.78223	231.202	232.258	201.527	203.832	618.222	665.74	100.635	93.7033	391.097	414.733	985.702	977.025	244.333	240.397	61.0683	61.0383	70.17	71.0133	104.587	101.975	151.415	154.24	62.5383	67.5	359.498	340.77	79.1617	79.38	351.572	359.902	0.848493	1.05379
	s.d.	22.5849	13.1774	9.48332	12.1062	12.2635	10.5407	151.354	168.907	0.740362	1.04261	20.4292	18.8605	19.8408	7.11639	120.714	76.05	18.5547	17.7217	47.3857	68.7488	210.652	120.779	12.4283	14.9826	8.81112	13.286	7.80575	10.6965	15.4213	13.5124	24.5361	17.6512	4.98594	9.82603	55.4915	53.9764	11.9151	7.63777	46.1661	27.6361	0.0778673	0.159738
	2s.e.	18.4405	10.7593	7.74309	9.88465	10.0131	8.60647	123.58	137.912	0.604503	0.851283	16.6804	15.3995	16.2	5.81051	98.5627	62.0946	15.1499	14.4697	38.6903	56.1332	171.997	98.6156	10.1476	12.2332	7.19425	10.848	6.37337	8.73365	12.5914	11.0328	20.0337	14.4121	4.071	8.02292	45.3086	44.0715	9.72861	6.23621	37.6944	22.5647	0.0635784	0.130426
	A/V	0.893025		1.05165		1.14087		0.714401		0.992904		0.99545		0.988692		0.928625		1.07397		0.943008		1.00888		1.01638		1.00049		0.988124		1.02561		0.981684		0.926494		1.05496		0.99725		0.976855		0.805182
	p (paired t-test)	0.0372		0.2797		0.0979		0.0676		0.743		0.8663		0.8043		0.0915		0.091		0.1764		0.8547		0.447		0.9949		0.8065		0.3189		0.545		0.153		0.0266		0.939		0.3794		0.0305
	Bleomycin group #	arterial	venous	arterial	venous	arterial	venous	arterial	venous	arterial	venous	arterial	venous	arterial	venous	arterial	venous	arterial	venous	arterial	venous	arterial	venous	arterial	venous	arterial	venous	arterial	venous	arterial	venous	arterial	venous	arterial	venous	arterial	venous	arterial	venous	arterial	venous	arterial	venous
	22	88.06	113.52	86.11	74.95	45.82	41.9	468.52	495.2	8.98651	8.32229	200.54	216.58	176.71	196.72	659.145	752.01	53.99	53.87	317.73	320.01	751.04	783.48	214.64	222.31	59.92	63.23	55.68	58.05	86.14	88.72	138.23	144.85	50.57	56.68	226.57	213.58	83.36	91.31	259.72	288.4	0.667475	0.971502
	25	125.82	156.48	93.84	90.81	79.47	72.99	437.65	558.37	9.94747	8.6796	257.7	273.32	266.7	276.33	685.89	786.165	150.25	157.71	424.92	452.45	1170.59	1190.34	270.3	271.37	62.65	61.9	82.06	87.66	100.77	99.12	158.95	163.3	62.46	74.49	221.96	205.42	93.61	100.43	302.43	338.19	0.725982	0.955311
	29	70.39	99.43	88.82	65.39	36.74	35.04	184.35	469.83	8.80857	7.71496	143.18	163.66	160.41	198.58	606.645	726.42	50.14	56.88	344.56	332.07	643.14	731.12	167.95	170.4	54.34	70.11	39.65	44.74	68.24	71.81	113.78	123.45	44.62	53.58	282.06	285.37	76.52	85.93	202.35	235.94	0.560608	0.990043
	30	89.44	113.79	86.6	71.04	57.02	54.69	615.73	583.34	7.52548	8.27592	174.63	177.24	193.78	223.29	606.255	657.225	96.61	78.77	391.05	372.09	916.26	944.92	200.55	199.61	60.75	75.4	54.01	55.33	83.56	84.89	135.53	138.38	62.69	69.86	291.21	301.14	76.9	82.23	259.19	268.14	0.622754	0.905035
	47	96.31	111.29	79.89	71.55	46.47	42.65	535.69	465.32	8.77441	10.003	172.49	174.92	183.78	190.82	578.55	599.235	77.19	65.11	321.79	305.44	866.06	844.28	175.94	175.6	60.74	65.37	50.85	50.4	74.71	75.45	124.78	127.85	53.36	58.02	275.621	282.99	79.37	80.33	274.96	279.36	0.762187	0.974518
	49	93.53	127.68	82.18	58.39	47.32	51.81	637.04	553.26	9.06509	8.23561	159.51	178.25	182.06	225.35	545.565	627.3	60.08	57.69	321.65	311.67	807.36	921.48	196.88	208.13	58.4	76.67	50.65	54.82	89.34	97.19	142.52	156.56	56.67	68.12	262.36	275.76	80.31	89.11	262.49	296.83	0.722239	1.15862
	50	99.14	118.98	96.86	74.39	61.37	60.46	694.54	559.92	9.80807	9.64529	190.89	195.4	197.8	217.3	574.65	593.01	102.8	87.04	404.39	377.14	908.63	901.25	212.54	205.44	49.32	57.29	63.67	61.86	80.96	78.1	122.08	121.73	58.05	65.04	271.49	266.14	82.13	82	287.2	291.7	0.626556	0.882314
	51	112.57	135.41	78.61	59.14	57.07	53.5	825.02	554.35	8.99755	8.21008	245	251.94	249.62	275.05	548.64	593.865	93.85	87.49	440.02	408.44	1028.63	1047.06	201.81	202.02	61.22	74.12	64.12	65.44	81.53	78.23	126.53	125.88	62.31	69.17	287.45	277.09	86.4	85.4	329.45	348	0.829673	1.20215
	52	95.69	132.95	77.93	69.03	46.99	48.81	497.76	592.98	6.7319	7.25039	199.76	225.94	210.58	264.69	553.095	675.21	83.38	87.78	354.86	376.47	1005.34	1164.56	205.63	232.67	65.1	91.27	51.42	60.71	83.13	96.35	116.4	137.04	62.34	78.26	265.3	264.92	76.4	87.58	269.47	314.14	0.76601	1.12822
	53	107.25	130.99	86.76	79.19	55.43	60.41	533.5	626.74	8.70234	8.30665	207.88	226.72	205.36	231.71	548.73	636.84	92.45	89.23	358.97	367.31	913.16	992.19	215.11	225.44	55.35	69.56	54.55	60.29	87.23	92.54	122.13	131.04	58.19	64.43	264.5	257.72	77.41	85.12	290.58	324.78	0.754272	0.938324
	ave	97.82	124.052	85.76	71.388	53.37	52.226	542.98	545.931	8.73474	8.46437	195.158	208.397	202.68	229.984	590.717	664.728	86.074	82.157	367.994	362.309	901.021	952.068	206.135	211.299	58.779	70.492	56.666	59.93	83.561	86.24	130.093	137.008	57.126	65.765	264.852	263.013	81.241	86.944	273.784	298.548	0.703776	1.0106
	s.d.	15.0382	16.0973	6.31922	9.54772	11.7139	10.9501	171.302	53.2095	0.962987	0.819285	35.7983	36.5028	32.8602	32.0418	49.0228	69.0975	29.2365	30.1514	44.5928	46.3041	148.796	150.918	27.5211	29.0607	4.60687	9.63354	11.2993	11.4316	8.65261	9.94843	13.7642	14.1323	6.0482	7.88433	23.5073	30.7593	5.46198	5.80401	33.4042	33.852	0.0822334	0.111341
	2s.e.	9.51102	10.1809	3.99663	6.03851	7.40853	6.92545	108.341	33.6527	0.609046	0.518162	22.6408	23.0864	20.7826	20.265	31.0047	43.7011	18.4908	19.0694	28.203	29.2853	94.107	95.4491	17.4059	18.3796	2.91364	6.09278	7.14628	7.23	5.47239	6.29194	8.70525	8.93802	3.82522	4.98649	14.8673	19.4539	3.45446	3.67078	21.1266	21.4099	0.052009	0.0704184
	A/V	0.78854		1.20132		1.0219		0.994595		1.03194		0.936472		0.881279		0.888659		1.04768		1.01569		0.946383		0.975561		0.833839		0.945536		0.968936		0.949528		0.868638		1.00699		0.934406		0.917052		0.696391
	p (paired t-test)	<0.0001		0.0002		0.3643		0.9536		0.3352		0.0008		0.0002		0.0002		0.204		0.3921		0.02		0.1203		0.0012		0.0128		0.1327		0.0094		<0.0001		0.5821		0.0023		0.0004		<0.0001
	Ab/As	0.719326		0.975358		0.740976		0.883486		1.0017		0.844103		1.00572		0.955508		0.855309		0.940929		0.914091		0.843663		0.962512		0.807553		0.798964		0.859182		0.913456		0.736727		1.02627		0.778743		0.829442
	p (unpaired t-test)	0.0011		0.5897		0.009		0.4133		0.9747		0.042		0.9395		0.5272		0.2952		0.3433		0.3604		0.0067		0.5019		0.0224		0.0033		0.0411		0.0868		0.0003		0.6375		0.0015		0.0034
	Vb/Vs	0.81464		0.853838		0.827233		0.634593		0.963807		0.897264		1.1283		0.99848		0.876778		0.873595		0.974456		0.87896		1.15488		0.843926		0.845697		0.888278		0.974296		0.77182		1.09529		0.829527		0.959018
	p (unpaired t-test)	0.0028		0.0413		0.0709		<0.0001		0.5077		0.1628		0.0722		0.9786		0.4111		0.0881		0.7367		0.0405		0.1206		0.0754		0.0178		0.049		0.7028		0.0023		0.0413		0.0022		0.5232
