# Supplementary material for: Arginine concentration in arterial vs venous blood in a bleomycin-induced lung inflammation model in mice
Source: PLoS One. 2023 May 12;18(5):e0285770. doi: 10.1371/journal.pone.0285770 (PMC10180604; doi:10.1371/journal.pone.0285770)
Supplement: S2 File — (XLSX) [file pone.0285770.s002.xlsx]

## Sheet: per group (un-blinded)
Aminomouse	severity grade:	0: absent	[n] for grading of	0: grade 0	[n] for grading of	0: grade 0	[n] for grading of	0-10: grade 0
test system: mouse (C57Bl6J)	(semi-quantitative)	1: minimal	thrombi	1-2: grade 1	microthrombi	01-05: grade 1	microthrombi, capillary	11-20: grade 1
model: intra-pulmonary instillation		2: slight		3-4: grade 2		06-10: grade 2		21-40: grade 2
groups: 2 and 3		3: moderate		5-6: grade 3		11-20: grade 3		41-60: grade 3
necropsy: day 6 post treatment		4: marked		7-8: grade 4		21-30: grade 4		61-80: grade 4
		5: massive		≥9: grade 5		≥31: grade 5		≥81: grade 5
histopathological analysis		–: tissue not present
(deblinded)		P: present (not graded)
Group	Group 2 (sham-treated with saline)		Group 3
Treatment	saline (sham-treated control)		bleomycin
Animal #	122027	122028	122049	122052
lungs
Histo #	29672	29674	29676	29679
Slide # (HE-stained)	1	1	1	1
Photo	X	X	X	X
cruor	P	P	P	P
				peri-esophageal
lymphocytosis, vascular	0	0	0	1
congestion/hyperemia	2	1	4	3
				peri-esophageal
hemorrhage	1	0	1	3
macrophages, alveloar, multifocal	0	0	3	2
			alveolar
granulocytes, alveolar/bronchiolar	0	0	2	0
			peribronchiolar	perivascular
lymphocytic infiltration, peribronchiolar/perivascular	0	0	2	2
pneumocyte type 2 hyperplasia, multifocal/diffuse	0	0	2	3
[n]				6
thrombi	0	0	0	3
[n]			1	4
microthrombi	0	0	1	1
[n]	11	1	2	>61
microthrombi, capillary	1	0	0	4
mediastinal lymph node
Histo #	–	–	–	29679
Slide # (HE-stained)	–	–	–	1
Photo				X
follicular hyperplasia	–	–	–	2
heart
Histo #	29671	29673	29675	29678
Slide # (HE-stained)	1	3	1	1
Photo			X	X
	R ventricular musc	L ventricular musc	R ventricular musc	vena cava
cruor	P	P	P	P
			septum
extramedullary hemopoiesis	0	0	1	0
		L ventricular musc
lymphocytosis, vascular	0	1	0	0
			septum
lymphocytic infiltration	0	0	1	0
				peri-aorta
hemorrhage	0	0	0	3
thrombi	0	0	0	0
microthrombi	0	0	0	0
			L ventricular musc	aorta
foreign material, crystals, yellow/black	0	0	2	1
brain
Histo #	–	–	29677	29680
Slide # (HE-stained)	–	–	2	1
Photo				X
				focal, cerebrum
hemorrhage	–	–	0	1
lymphocytic infiltration, perivascular	–	–	0	0
				cortex, cerebrum
neuronal satelittosis	–	–	0	1
neuronal vacuolation	–	–	0	0
thrombi	–	–	0	0
				meninx, cerebrum
microthrombi	–	–	0	1
microthrombi, capillary	–	–	0	0

## Sheet: MacroFindings
Project: C-Avatar 117280	0: absent			abbrevations:
test system: sheep (female, adult)	1: minimal			lungs:
model: intravascular injection	2: slight			L/R	left / right			injec site	injection site
group 1: PMMA; group 2: AGN1	3: moderate			central	central (near bronchus)
necropsy: 1h after iv-injection	4: marked			periph	peripheral (away from bronchi)
	5: massive			cran	cranialis
histopathological analysis	na: not applicable			caud	caudalis
	P: present (not graded)			access	accessorius
Group											Group 2
Treatment											AGN1 (Test Item)
Animal #	animal #520024					animal #520025					animal #520022				animal #520026			animal #520027
lungs				found @trimming		four nodules found @trimming										found @trimming
Histo #	28999	29000	29001	29002	29003	29024	29025	29026	29027	29028	28974	28975	28976	28977	29049	29050	29051	29072	29073	29074
Slide # (HE-stained)	1	1	1	1	1	1	1	1	1	1	1	1	1	1	1	1	1	1	1	1
location	L cran (R)	L caud (R)	L cran (L)	L caud (L)	L access	L caud (L)	L caud (L)	L caud (L)	L caud (L)	L caud (R	L cran (L)	L cran (R)	L caud (R)	L caud (L)	L caud (R)	L caud (L)	L caud (L)	L caud (R)	L caud (L)	L caud (L)
macro change	nodule #1	nodule #2	nodule #3	nodule #4	nodule #5	nodule #1	nodule #2	nodule #3	nodule #4	consolid. parenchyma	nodule #1	nodule #2	nodule #3	nodule #4	nodule #1 beige	nodule #2 red border	nodule #3 whitish spots	nodule #1	nodule #2	nodule #3
brown pigment, peribronch(iol)ar	0	0	0	0	0	0	0	0	0	0	0	0	0	0	2	0	0	0	0	0
macrophages, alveloar, multifocal	0	0	0	0	0	3	0	3	3	0	0	0	1	0	3	2	2	3	2	1
													+ subpleural	focal
lymphocytic infiltration, peribronch(iol)ar	0	0	3	0	3	2	1	3	0	1	1	2	3	3	2	0	0	0	2	2
														focal
granulocytes, perivascular	0	0	0	0	0	3	0	0	0	0	0	3	3	2	0	0	0	0	0	0
	+ mineraliz	+ mineraliz				multinuclear						multinuclear		encaps
encaps. abscess (Corynebact. pseudoTBC)	3	3	5	0	5	3	0	0	0	0	3	1	1	4	0	0	0	0	0	0
								with larvae							with larvae		with larvae	larvae+adult	with larvae
small lung worm nodules, eggs + larvae, bronchiolo- alveolar proliferation - macrophages	0	0	0	2	0	2	0	5	3	0	0	0	0	0	4	2	3	4	3	2
				focal
smooth muscle hypertrophy, multifocal - diffuse	0	0	0	2	0	0	0	0	0	0	0	2	0	0	0	3	2	2	1	0
cholesterol cystals	0	0	2	0	3	0	0	2	0	0	0	0	0	0	0	0	0	0	0	0
				focal
emphysema	0	0	0	2	0	0	0	0	0	0	0	0	0	0	0	0	0	0	0	0
						multiple	multiple			multiple
microthrombi	0	0	0	0	0	1	2	0	0	2	0	0	0	0	0	0	0	0	0	0
vascular proliferation	0	0	0	0	0	0	2	0	0	0	0	0	0	0	0	0	0	0	0	0
vessels	injec site					V. cava caud	injec site	V. cava caud + A. abdom							V. cava caud	injec site		injec site	V. cava caud + A. abdom
Histo #	29101					29102	29106	29107							29111	29112		29120	29121
Slide # (HE-stained)	1					1	1	1							1	1		1	1
macro change	CT finding					spicule	CT finding	CT finding							hematoma	CT finding		CT finding	CT finding
mineralization, vascular, lamina media	0					0	0	0							2	0		0	2
hemorrhage, interstitial	2					0	2	0							1	0		0	2
inflammation, perivascular, mixed	0					0	0	2							0	0		0	0
microthrombus	2					0	2	1							2	0		1	0
						neg. shape PMMA_dissolved
thrombus	0					2	2	0							0	0		0	2
liver	found @trimming
Histo #	29096	29097	29098			29108	29109				29092				29113			29119
Slide # (HE-stained)	1	1	1			1	1				1				1			1
macro change	nodules	spots	spots portal area			adhesion	spots portal area				spots whitish				white spot portal area			white spot portal area
		with fluke													with fluke
bile duct proliferation	3	3	3			3	4				3				4			3
fibrosis, peribiliary	2	2	2			2	3				3				3			2
		follicular					follicular								follicular
inflammation, peribiliary/parenchymal, lymphocytic	2	3	4			3	3				3				3			2
inflammation, biliary, eosinophilic	0	0	0			0	0				2				0			1
inflammation, histiocytic	2	0	0			0	0				0				0			0
debris	3	0	0			2	1				0				0			0
mineralization	3	0	0			0	0				0				0			0
fibrosis, liver capsule	0	0	0			3	2				0				0			0
vascular proliferation	0	0	0			0	3				0				0			0
cysts	liver					ovary					liver	lungs			liver			mesenteric area	ovary
Histo #	29095					29105					29090	28978			29110			29117	29118
Slide # (HE-stained)	1					1					1				1			1	1
macro change	cyst portal area					cyst (L)					cyst	cyst L cran (R)			cyst			cyst	cyst
	with larvae					dystopic renal?					with larvae	with larvae			with larvae
bladder, multilayered (cycticercus)	P					0					P	P			P			0	0
tegument, eosinophilic, folded, keratinized	P					0					P	P			P			0	0
calcareous corpuscules	P					0					P	P			P			0	0
																		fluid filled
cyst, with fibrous capsule	0					P					0	0			0			P	P
cholesterol cystals	0					3					0	0			0			0	0
masses	Ln. cervical superficial					abdominal cavity
Histo #	29099					29104
Slide # (HE-stained)	1					1
macro change	mass					mass, kidney
fibrous capsule (periphery)	4					5
cellular debris (central)	5					4
lymph follicle formation	2					0
mineralization	3					1
lymph nodes	Ln. axillaris	Ln. hepaticus				Ln. renalis					Ln. hepaticus							Ln. mammar
Histo #	29093	29094				29103					29091							29115
Slide # (HE-stained)	1	1				1					1							1
macro change	enlarged	enlarged				enlarged					enlarged							enlarged
						stary sky												with APC
B-cell area, hyperplasia (follicular)	4	3				3					3							4
T-cell area, hyperplasia (PALS)	0	0				3					2							0
histiocytes, sinusoidal	3	2				0					4							0
plasmacells, sinusoidal	0	0				5					0							0
granulocytes, sinusoidal	1	0				0					1							2
hemoderin deposition	0	0				0					0							3
abscess, with cellular debris	0	0				0					0							0
mineralization	0	0				0					0							0
kidney	kidney
Histo #	29100
Slide # (HE-stained)	1
macro change	irregular surface (R)
mesangium, thickened	2
mammary gland																		mammary gland
Histo #																		29116
Slide # (HE-stained)																		1
macro change
atrophy (with ductular mineral partcles)																		2
blood forming organs																		bone marrow
Histo #																		29114
Slide # (HE-stained)																		1
macro change																		gelatinous
accelularity																		5
congestion																		0
